# Supplementary material for: The ability of branched-chain amino acid-to-tyrosine ratio (BTR) to assess preoperative liver function of patients with hepatocellular carcinoma
Source: PLoS One. 2026 Apr 2;21(4):e0344938. doi: 10.1371/journal.pone.0344938 (PMC13046149; doi:10.1371/journal.pone.0344938)
Supplement: S1 Data — Minimal dataset of this study. (XLSX) [file pone.0344938.s001.xlsx]

## Sheet: Sheet1
No	BTR	ICGK	ICGR15	CHILD	LIVER DAMAGE	CD IIIa	ascites	recurrence	RFS	D or A	OS	male1	age	BMI	HV	AST	ALT	ALB	BIL	PT	PLT	Op time	blood loss	Op	Op0S123	the number of times a patient has undergone liver resection	the number of lesion	Fstage	F12/34	tumor diameter	R0/1	ｐStage	1/BTR	ICGrange	LC F4	BTR5.58	mono or multiple lesion	Hr	1ｙ	the number of lesion1 2-3 4-	first resection1 repeat2	MELD	ALBI	ALBI Grade	ALBI 1or23	BCAA	heatectomy	MELD HorL
1	4.94	0.144	11.5	A	A	0	0	1	50	0	70	0	78	19.6	c	24	16	3.5	0.9	89	14.1	346	220	segmentectomy	1	1	1	2	12	2.3	0	II	0.2	＜15	0	0	1	1	0	1	1	7	-2.19142	Grade 2b	Grade 23	0	minor	Low
2	4.16	0.084	28.4	A	B	0	0	1	62	1	94	1	71	27	c	80	75	3.1	1.4	80	7.9	314	490	limited hepatectomy	0	1	1	4	34	3.3	1	II	0.24	15-40	4	0	1	0	0	1	1	9	-1.72478	Grade 2b	Grade 23	0	minor	Low
3	6.06	0.14	12.2	A	A	0	0	0	97	0	97	0	65	28.9	c	27	22	4	0.9	89	12.8	241	0	limited hepatectomy	0	1	1	2	12	2.5	0	III	0.17	＜15	0	1	1	0	0	1	1	7	-2.61642	Grade 1	Grade 1	0	minor	Low
4	8.02	0.203	4.8	A	A	0	0	1	16	0	95	1	66	20.9	c	32	30	4.3	1.4	91	8.4	583	1250	limited hepatectomy	0	2	1	2	12	1.8	0	I	0.12	＜15	0	1	1	0	0	1	2	8	-2.74478	Grade 1	Grade 1	0	minor	Low
5	4.75	0.191	5.7	A	A	1	1	0	2	1	2	1	53	24.3	b	93	38	3.5	1.1	72	13.9	833	3595	bisectionectomy	2	1	numerous	4	34	20	0	IV	0.21	＜15	4	0	2	2	1	3	1	9	-2.1339	Grade 2b	Grade 23	0	major	Low
6	4.84	0.137	12.8	A	A	0	0	0	6	1	21	1	80	24.1	c	73	92	3.1	0.8	93	16.9	440	650	limited hepatectomy	0	1	2	4	34	3.5	0	III	0.21	＜15	4	0	2	0	0	2	1	7	-1.88518	Grade 2b	Grade 23	0	minor	Low
7	7.8	0.144	12	A	A	0	1	1	11	1	42	1	65	28.1	0	39	54	4.1	1.1	89	18.2	840	2250	segmentectomy	1	1	1	4	34	5.3	0	IV	0.13	＜15	4	1	1	1	0	1	1	8	-2.6439	Grade 1	Grade 1	0	minor	Low
8	4.39	0.143	11.7	A	A	0	0	1	3	1	45	1	78	22.8	b	72	68	4.4	1	79	10.5	402	900	segmentectomy	1	1	1	4	34	2	1	I	0.23	＜15	4	0	1	1	0	1	1	7	-2.92622	Grade 1	Grade 1	1	minor	Low
9	6.07	0.208	4.4	A	A	0	0	1	62	0	96	1	62	22.4	c	36	54	4.6	0.5	75	7.9	356	290	limited hepatectomy	0	1	2	3	34	3.5	0	III	0.16	＜15	0	1	2	0	0	2	1	7	-3.2949	Grade 1	Grade 1	0	minor	Low
10	4.49	0.166	8.3	A	A	0	0	1	8	1	45	1	65	26.1	c	106	114	4.3	1	89	9.5	526	1140	limited hepatectomy	0	1	3	4	34	2.9	0	III	0.22	＜15	4	0	2	0	0	2	1	7	-2.84122	Grade 1	Grade 1	0	minor	Low
11	4.08	0.159	9.2	A	A	0	0	0	43	1	43	0	71	16.2	0	65	27	3.6	0.6	87	21.8	274	180	limited hepatectomy	0	1	1	4	34	2.5	0	II	0.25	＜15	4	0	1	0	0	1	1	7	-2.39264	Grade 2a	Grade 23	0	minor	Low
12	9.82	0.272	1.7	A	A	0	0	0	15	1	91	1	70	21.4	0	19	28	4	0.4	107	17.5	437	560	bisectionectomy	2	1	4	1	12	5.3	0	IV	0.1	＜15	0	1	2	2	0	3	1	6	-2.84886	Grade 1	Grade 1	0	major	Low
13	5.45	0.189	5.9	A	A	0	0	1	50	0	95	1	75	21.7	c	17	15	4.2	0.7	67	10.2	253	420	limited hepatectomy	0	1	1	4	34	1.7	0	I	0.18	＜15	4	0	1	0	0	1	1	8	-2.85846	Grade 1	Grade 1	0	minor	Low
14	4.11	0.1	22.3	A	B	0	0	1	5	1	20	1	75	31.1	c	32	23	3.4	1.1	79	13.5	146	90	limited hepatectomy	0	2	1	4	34	1.3	0	I	0.24	15-40	4	0	1	0	0	1	2	8	-2.0489	Grade 2b	Grade 23	0	minor	Low
15	3.36	0.055	43.8	A	B	0	1	1	11	1	12	1	78	23.2	c	59	70	4	1	63	11.7	302	1070	limited hepatectomy	0	3	1	4	34	4.4	0	II	0.3	＞40	4	0	1	0	1	1	2	8	-2.58622	Grade 2a	Grade 23	1	minor	Low
16	4.8	0.12	17.9	A	B	1	0	0	94	0	94	1	65	24.1	c	25	20	4.1	0.5	68	8	391	330	limited hepatectomy	0	1	1	4	34	4	0	II	0.21	15-40	4	0	1	0	0	1	1	10	-2.8699	Grade 1	Grade 1	0	minor	High
17	2.81	0.081	29.7	A	B	1	1	1	0	1	3	0	72	23.1	0	62	40	3.3	1.2	66	8.5	681	5250	limited hepatectomy	0	1	1	4	34	8.5	0	IV	0.36	15-40	4	0	1	0	1	1	1	9	-1.93896	Grade 2b	Grade 23	0	minor	Low
18	5.29	0.131	14.7	A	A	0	0	1	18	0	93	1	74	25.4	c	40	30	3.8	0.5	88	10.2	371	350	limited hepatectomy	0	1	1	4	34	1.5	0	I	0.19	＜15	4	0	1	0	0	1	1	7	-2.6149	Grade 1	Grade 1	0	minor	Low
19	7.01	0.194	5.4	A	A	0	0	1	58	0	75	1	77	21	c	24	25	4.7	0.5	78	10.7	273	200	limited hepatectomy	0	1	1	4	34	1	0	I	0.14	＜15	4	1	1	0	0	1	1	8	-3.3799	Grade 1	Grade 1	0	minor	Low
20	5.13	0.121	16.3	A	B	0	0	1	2	1	14	1	86	25.4	c	35	33	3.6	1	67	5.5	404	1270	segmentectomy	1	2	1+4daughter	2	12	5	0	III	0.19	15-40	0	0	2	1	0	3	2	9	-2.24622	Grade 2b	Grade 23	1	minor	Low
21	7.26	0.19	7.8	A	A	0	0	1	6	1	16	1	84	22	c	79	17	3.5	0.8	58	15.1	550	2960	limited hepatectomy	0	1	1	3	34	14	0	III	0.14	＜15	0	1	1	0	0	1	1	9	-2.22518	Grade 2b	Grade 23	0	minor	Low
22	8.87	0.222	3.6	A	A	0	0	0	92	0	92	1	71	20.6	0	28	34	4.3	0.7	87	18.8	379	250	segmentectomy	1	1	1	2	12	6	0	II	0.11	＜15	0	1	1	1	0	1	1	7	-2.94346	Grade 1	Grade 1	0	minor	Low
23	4.52	0.085	27.9	B	B	0	0	1	5	1	101	1	79	18.3	c	17	10	3.4	0.5		8	197	60	limited hepatectomy	0	2	1	4	34	1.8	0	I	0.22	15-40	4	0	1	0	0	1	2	8	-2.2749	Grade 2a	Grade 23	1	minor	Low
24	4.86	0.141	12.1	A	A	0	0	1	19	0	91	1	77	30.3	c	32	34	3.9	1.2	83	24.8	443	315	limited hepatectomy	0	1	2	2	12	1.5	1	II	0.21	＜15	0	0	2	0	0	2	1	8	-2.44896	Grade 2a	Grade 23	0	minor	Low
25	7.16	0.132	13.8	A	A	0	0	1	5	1	52	1	71	27.5	0	37	80	4.3	1	84	9.3	438	745	bisectionectomy	2	1	1+im	2	12	10	0	IV	0.14	＜15	0	1	2	2	0	3	1	8	-2.84122	Grade 1	Grade 1	0	major	Low
26	5.3	0.111	18.9	A	B	0	0	1	31	0	89	1	75	27.1	0	40	46	4.4	0.7	78	21.8	471	1060	bisectionectomy	2	1	2	3	34	9	0	IV	0.19	15-40	0	0	2	2	0	2	1	7	-3.02846	Grade 1	Grade 1	0	major	Low
27	6.5	0.152	10.2	A	A	0	0	0	84	0	84	1	72	29	c	25	19	4.4	1.2	83	23.6	558	900	segmentectomy	1	1	1	1	12	4.7	0	II	0.15	＜15	0	1	1	1	0	1	1	8	-2.87396	Grade 1	Grade 1	0	minor	Low
28	3.58	0.125	15	A	B	0	0	1	29	1	64	0	76	23.4	0	47	32	4.4	1.6	61	7.3	450	370	limited hepatectomy	0	1	1	4	34	1.5	0	I	0.28	15-40	4	0	1	0	0	1	1	11	-2.7915	Grade 1	Grade 1	0	minor	High
29	9.05	0.233	5.9	A	A	0	1	1	41	1	62	0	74	23.1	c	29	22	4.2	0.4	67	13.8	451	840	limited hepatectomy	0	1	2	4	34	2.3	0	III	0.11	＜15	4	1	2	0	0	2	1	8	-3.01886	Grade 1	Grade 1	0	minor	Low
30	3.83	0.096	26.3	A	B	0	0	0	87	0	87	0	75	26.7	0	77	66	4.1	1	73	9.5	361	255	segmentectomy	1	1	1	4	34	2.5	0	III	0.26	15-40	4	0	1	1	0	1	1	8	-2.67122	Grade 1	Grade 1	0	minor	Low
31	6.1	0.148	10.9	A	A	0	0	1	4	1	10	0	80	19.4	c	78	45	3.9	0.7	86	17.3	433	405	segmentectomy	1	1	1	1	12	7	0	III	0.16	＜15	0	1	1	1	1	1	1	7	-2.60346	Grade 1	Grade 1	0	minor	Low
32	4.88	0.118	17	A	A	0	0	1	9	0	84	1	54	22.1	c	63	51	4.4	1.1	91	8.3	236	50	segmentectomy	1	1	1	2	12	2	0	II	0.2	15-40	0	0	1	1	0	1	1	7	-2.8989	Grade 1	Grade 1	0	minor	Low
33	5.89	0.171	7.7	A	A	0	0	0	81	0	81	0	67	19.7	b	16	12	3.8	1.3	68	5.1	257	100	limited hepatectomy	0	1	1	4	34	2.8	0	II	0.17	＜15	4	1	1	0	0	1	1	9	-2.34102	Grade 2a	Grade 23	0	minor	Low
34	5.87	0.173	7.5	A	A	1	0	1	23	0	78	1	76	24.1	0	26	24	3.5	0.7	93	24.7	385	780	segmentectomy	1	1	4	0	12	2.8	0	III	0.17	＜15	0	1	2	1	0	3	1	6	-2.26346	Grade 2b	Grade 23	0	minor	Low
35	4.12	0.228	4.5	A	A	0	0	1	2	1	21	0	41	23.1	0	20	13	3.8	0.4	88	13.3	421	295	bisectionectomy	2	1	2	2	12	5	0	IV	0.24	＜15	0	0	2	2	0	2	1	7	-2.67886	Grade 1	Grade 1	0	major	Low
36	7.09	0.21	4.3	A	A	0	0	1	48	0	79	0	70	30.5	c	33	32	4.5	0.7	102	11.4	303	350	limited hepatectomy	0	2	1	2	12	2.9	0	II	0.14	＜15	0	1	1	0	0	1	2	14	-3.11346	Grade 1	Grade 1	0	minor	High
37	6.86	0.202	4.8	A	A	0	0	0	60	0	60	1	79	25.2	c	28	16	4.2	0.9	81	18.3	387	185	limited hepatectomy	0	1	1	2	12	2	0	I	0.15	＜15	0	1	1	0	0	1	1	8	-2.78642	Grade 1	Grade 1	0	minor	Low
38	3.8	0.126	15.1	A	A	0	0	1	14	1	36	1	65	26.3	c	72	88	4.1	1.1	83	9.3	145	80	limited hepatectomy	0	2	1	4	34	1.1	0	II	0.26	15-40	4	0	1	0	0	1	2	9	-2.6439	Grade 1	Grade 1	0	minor	Low
39	8.66	0.165	8.4	A	A	0	0	1	28	0	85	1	64	19.7	b	22	17	4	0.7	85	19.5	207	0	limited hepatectomy	0	1	1	3	34	1.3	0	I	0.12	＜15	0	1	1	0	0	1	1	7	-2.68846	Grade 1	Grade 1	0	minor	Low
40	4.62	0.193	5.5	A	A	0	0	1	2	1	7	0	68	21.3	c	46	29	4.2	0.8	83	5.7	315	1320	bisectionectomy	2 PVR	1	1	3	34	5.5	0	III	0.22	＜15	0	0	1	2	1	1	1	7	-2.82018	Grade 1	Grade 1	0	major	Low
41	4.82	0.245	2.5	B	B	0	0	0	84	0	84	0	82	19.3	0	48	13	2.7	0.4	63	40.2	350	810	bisectionectomy	2	1	1	0	12	9.5	0	III	0.21	＜15	0	0	1	2	0	1	1	8	-1.74386	Grade 2b	Grade 23	0	major	Low
42	3.86	0.105	20.7	A	B	0	0	1	18	1	24	0	81	20	c	47	27	3.8	0.9	76	13.8	376	700	subsegmentectomy	S	1	2	1	12	2.3	0	II	0.26	15-40	0	0	2	S	0	2	1	7	-2.44642	Grade 2a	Grade 23	0	minor	Low
43	6.67	0.133	13.6	A	A	0	0	1	23	1	41	1	72	21.8	0	42	40	4	2	64	9	283	825	limited hepatectomy	0	1	2	3	34	2.5	1	IV	0.15	＜15	0	1	2	0	0	2	1	11	-2.38754	Grade 2a	Grade 23	0	minor	High
44	4.47	0.097	26.3	B	B	1	1	0	0	1	0	1	66	20	b	300	156	2.1	2	67	11.9	548	1960	bisectionectomy	2	1	3	4	34	15	0	IV	0.22	15-40	4	0	2	2	1	2	1	11	-0.772543	Grade 3	Grade 23	0	major	High
45	7.17	0.16	9.1	A	A	0	0	1	17	1	65	1	74	21	c	22	16	3.9	0.3	96	6.4	394	1510	limited hepatectomy	0	2	15	2	12	1.3	0	II	0.14	＜15	0	1	2	0	0	3	2	21	-2.84632	Grade 1	Grade 1	0	minor	High
46	6.25	0.199	5.1	A	A	0	0	0	82	0	82	1	41	29	b	21	30	4	0.8	88	16.2	428	490	subsegmentectomy	S	1	1	3	34	3	0	II	0.16	＜15	0	1	1	S	0	1	1	7	-2.65018	Grade 1	Grade 1	0	minor	Low
47	5.25	0.187	6.2	A	A	0	0	1	1	1	3	1	48	19.4	0	26	25	4.4	1.1	64	12.6	549	510	limited hepatectomy	0	1	1+im	4	34	6.4	0	IV	0.19	＜15	4	0	2	0	1	3	1	9	-2.8989	Grade 1	Grade 1	0	minor	Low
48	7.68	0.189	10.4	A	A	0	0	1	5	0	26	1	51	30.1	c	25	56	4.5	0.8	119	15.6	547	700	limited hepatectomy	0	1	1	2	12	8.8	0	II	0.13	＜15	0	1	1	0	0	1	1	6	-3.07518	Grade 1	Grade 1	0	minor	Low
49	5.93	0.162	8.8	A	A	0	0	1	16	1	78	1	74	26.1	0	46	16	3.4	0.7	83	19.8	513	970	segmentectomy	1	1	3+im	2	12	10	0	IV	0.17	＜15	0	1	2	1	0	3	1	7	-2.17846	Grade 2b	Grade 23	0	minor	Low
50	4.5	0.175	7.2	A	A	0	0	0	88	0	88	1	74	20.1	0	84	98	4.5	1.2	87	16.8	269	170	bisectionectomy	2	1	2	2	12	5	0	IV	0.22	＜15	0	0	2	2	0	2	1	8	-2.95896	Grade 1	Grade 1	0	major	Low
51	4.85	0.142	11.9	A	A	0	0	1	21	0	31	1	69	24.7	c	29	24	4	0.5	77	11.5	189	200	subsegmentectomy	S	1	1	4	34	1.6	0	I	0.21	＜15	4	0	1	S	0	1	1	7	-2.7849	Grade 1	Grade 1	0	minor	Low
52	6.16	0.145	11.4	A	A	0	0	1	3	1	13	1	72	21.5	0	30	32	4.2	0.5	98	21.5	599	1260	segmentectomy	1	2	1	2	12	2.8	1	IV	0.16	＜15	0	1	1	1	0	1	2	6	-2.9549	Grade 1	Grade 1	0	minor	Low
53	3.7	0.122	16	A	B	0	0	1	17	0	80	0	75	26.6	0	63	45	4.4	1.2	73	17.5	336	630	bisectionectomy	2	1	2	4	34	3.5	0	III	0.27	15-40	4	0	2	2	0	2	1	8	-2.87396	Grade 1	Grade 1	0	major	Low
54	4.98	0.138	12.6	A	A	0	0	1	10	1	44	0	81	25.8	c	56	81	4	0.5	92	16.9	361	1160	segmentectomy	1	1	1	2	12	5.5	0	III	0.2	＜15	0	0	1	1	0	1	1	6	-2.7849	Grade 1	Grade 1	0	minor	Low
55	6.61	0.158	9.3	A	A	0	0	1	76	0	79	0	74	22.5	0	19	17	4.5	0.6	96	16.3	232	0	limited hepatectomy	0	1	1	2	12	1.2	1	I	0.15	＜15	0	1	1	0	0	1	1	6	-3.15764	Grade 1	Grade 1	0	minor	Low
56	2.99	0.076	32	A	B	0	0	1	32	1	66	1	68	20.8	b	28	19	3.8	1.3	72	11	400	620	limited hepatectomy	0	1	2	4	34	2.7	0	III	0.33	15-40	4	0	2	0	0	2	1	8	-2.34102	Grade 2a	Grade 23	0	minor	Low
57	4.39	0.139	12.4	A	A	1	1	0	32	1	32	1	49	22.1	b	42	46	4.3	0.9	69	5.1	487	3145	limited hepatectomy	0	1	2	4	34	3.8	1	IV	0.23	＜15	4	0	2	0	0	2	1	8	-2.87142	Grade 1	Grade 1	0	minor	Low
58	5.91	0.121	16.3	A	A	0	0	1	23	1	27	0	92	19.4	c	30	22	4.1	0.6	103	18.6	380	500	limited hepatectomy	0	1	1	2	12	4.5	0	II	0.17	15-40	0	1	1	0	0	1	1	6	-2.81764	Grade 1	Grade 1	0	minor	Low
59	7.02	0.151	10.4	A	A	0	0	0	77	0	77	1	72	22.6	c	27	30	4.3	0.8	84	9.2	433	980	limited hepatectomy	0	1	2	4	34	3	1	III	0.14	＜15	4	1	2	0	0	2	1	8	-2.90518	Grade 1	Grade 1	0	minor	Low
60	6.37	0.143	11.7	A	A	0	0	1	4	1	6	1	83	24.9	c	66	31	3.9	1.1	69	19.9	305	1490	segmentectomy	1	2	1	1	12	11.4	1	III	0.16	＜15	0	1	1	1	1	1	2	10	-2.4739	Grade 2a	Grade 23	0	minor	High
61	4.08	0.08	30.1	B	B	0	0	1	30	0	77	1	78	30.9	c	46	34	2.6	0.6	69	5.2	149	400	limited hepatectomy	0	2	1	4	34	1.3	0	I	0.25	15-40	4	0	1	0	0	1	2	12	-1.54264	Grade 2b	Grade 23	1	minor	High
62	8.45	0.236	2.9	A	A	0	0	0	79	0	79	0	49	19	0	18	12	4.2	0.5	112	14.2	213	230	limited hepatectomy	0	2	1	1	12	1.7	1	I	0.12	＜15	0	1	1	0	0	1	2	6	-2.9549	Grade 1	Grade 1	0	minor	Low
63	7.55	0	6.1	A	A	0	0	1	15	1	42	1	78	26.3	0	52	37	4.2	0.8	96	20	481	300	limited hepatectomy	0	3	2	4	34	2.3	0	III	0.13	＜15	4	1	2	0	0	2	2	6	-2.82018	Grade 1	Grade 1	0	minor	Low
64	3.95	0.11	19.2	A	A	0	1	1	23	0	73	1	64	23.1	c	33	32	3.6	0.8	82	10.1	363	1430	segmentectomy	1	2	1	4	34	4	0	II	0.25	15-40	4	0	1	1	0	1	2	7	-2.31018	Grade 2a	Grade 23	1	minor	Low
65	6.23	0.161	8.9	A	A	0	0	1	33	0	75	1	70	27	0	44	51	4.2	0.8	87	19.1	299	760	segmentectomy	1	1	1	1	12	3.1	0	II	0.16	＜15	0	1	1	1	0	1	1	7	-2.82018	Grade 1	Grade 1	0	minor	Low
66	6.1	0.136	13	A	A	0	0	1	69	0	95	0	66	23.5	b	28	23	4.1	0.8	105	14	206	80	limited hepatectomy	0	2	1	4	34	1.7	0	I	0.16	＜15	4	1	1	0	0	1	2	6	-2.73518	Grade 1	Grade 1	0	minor	Low
67	10	0.17	7.8	A	A	0	0	1	45	0	74	1	61	17.8	c	22	16	3.9	0.4	94	23.9	135	0	limited hepatectomy	0	2	1	2	12	0.8	1	I	0.1	＜15	0	1	1	0	0	1	2	20	-2.76386	Grade 1	Grade 1	0	minor	High
68	4.91	0.162	8.8	A	A	0	0	0	27	1	27	1	73	24	0	39	32	3.5	0.7	88	10	234	585	limited hepatectomy	0	2	1	0	12	3.4	0	II	0.2	＜15	0	0	1	0	0	1	2	9	-2.26346	Grade 2b	Grade 23	0	minor	Low
69	5.06	0.178	6.9	A	A	0	0	1	56	0	74	1	73	27.3	0	45	21	4.1	1.5	92	11.7	405	790	limited hepatectomy	0	1	2	4	34	4	0	III	0.2	＜15	4	0	2	0	0	2	1	8	-2.555	Grade 2a	Grade 23	0	minor	Low
70	4.02	0.088	26.7	A	A	0	0	1	4	1	66	1	70	20.3	0	76	66	3.8	0.9	88	21.8	376	820	segmentectomy	1	1	1	4	34	4.7	0	III	0.25	15-40	4	0	1	1	0	1	1	7	-2.44642	Grade 2a	Grade 23	0	minor	Low
71	4.07	0.149	10.7	B	B	0	1	1	4	0	73	1	73	19.9	c	55	37	3	0.5	82	19.9	501	2020	segmentectomy	1	1	2	3	34	15.4	0	IV	0.25	＜15	0	0	2	1	0	2	1	7	-1.9349	Grade 2b	Grade 23	0	minor	Low
72	5.08	0.144	11.5	A	B	0	0	0	37	0	37	1	78	20.7	c	41	27	3.7	0.4	79	10.3	287	680	subsegmentectomy	S	1	1	1	12	6.1	0	II	0.2	＜15	0	0	1	S	0	1	1	17	-2.59386	Grade 2a	Grade 23	0	minor	High
73	6.64	0.123	15.8	A	A	0	0	1	7	1	63	1	77	28.7	0	52	68	4.2	0.9	98	12.3	295	150	limited hepatectomy	0	1	1	4	34	1.7	0	I	0.15	15-40	4	1	1	0	0	1	1	6	-2.78642	Grade 1	Grade 1	0	minor	Low
74	6.8	0.127	14.9	A	B	0	0	1	12	1	60	1	80	25.6	c	52	49	3.8	0.9	83	13.5	360	720	subsegmentectomy	S	1	1	4	34	2.8	0	II	0.15	＜15	4	1	1	S	0	1	1	7	-2.44642	Grade 2a	Grade 23	0	minor	Low
75	8.12	0.181	6.6	A	A	0	0	0	95	0	95	1	66	25.9	c	38	53	5.5	1.1	92	18.4	421	1200	segmentectomy	1	1	1	2	12	2.7	0	II	0.12	＜15	0	1	1	1	0	1	1	8	-3.8339	Grade 1	Grade 1	0	minor	Low
76	6.06	0.115	17.8	A	A	0	0	0	64	0	64	1	81	24.8	0	28	19	4.6	1.1	98	14.8	468	2650	bisectionectomy	2	1	1	0	12	5.8	0	II	0.17	15-40	0	1	1	2	0	1	1	7	-3.0689	Grade 1	Grade 1	0	major	Low
77	4.81	0.083	25.3	B	B	0	0	1	2	1	11	1	72	21.4	0	64	28	2.9	0.9	74	7.9	507	1380	segmentectomy	1	1	1+im	4	34	8	0	IV	0.21	15-40	4	0	2	1	1	3	1	7	-1.68142	Grade 2b	Grade 23	0	minor	Low
78	5.69	0.158	10.1	A	A	0	0	1	14	0	72	1	68	22.7	0	47	33	4.6	0.7	120	16.5	540	2040	bisectionectomy	2	1	1	1	12	7	0	III	0.18	＜15	0	1	1	2	0	1	1	6	-3.19846	Grade 1	Grade 1	0	major	Low
79	6.91	0.181	6.6	A	A	0	0	1	19	0	70	1	73	20.1	c	39	54	3.8	0.4	101	22.5	214	600	limited hepatectomy	0	2	1	4	34	1.3	0	I	0.14	＜15	4	1	1	0	0	1	2	6	-2.67886	Grade 1	Grade 1	0	minor	Low
80	5.78	0.149	10.7	A	A	0	0	1	4	1	4	1	81	23.1	0	91	85	4	1	64	17.4	418	1420	bisectionectomy	2	1	1	0	12	11.2	0	III	0.17	＜15	0	1	1	2	1	1	1	8	-2.58622	Grade 2a	Grade 23	0	major	Low
81	3.13	0.078	31	A	B	1	1	0	52	1	52	0	80	26.8	c	56	31	3.5	0.8	74	13.7	513	920	limited hepatectomy	0	2	1	4	34	2	0	I	0.32	15-40	4	0	1	0	0	1	2	7	-2.22518	Grade 2b	Grade 23	0	minor	Low
82	4.92	0.129	14.4	B	B	0	1	0	45	1	45	1	65	20.6	b	32	31	3.7	1.1	65	4.6	259	100	limited hepatectomy	0	1	1	4	34	1.8	0	I	0.2	＜15	4	0	1	0	0	1	1	9	-2.3039	Grade 2a	Grade 23	1	minor	Low
83	5.73	0.179	6.8	A	A	0	0	1	56	0	71	1	76	25.7	c	29	26	3.9	0.3	103	10.9	439	2280	bisectionectomy	2	2	1	3	34	1.2	0	I	0.17	＜15	0	1	1	2	0	1	2	10	-2.84632	Grade 1	Grade 1	0	major	High
84	2.51	0.07	51.8	B	B	0	0	0	19	1	19	1	75	23.4	c	69	49	3.4	1.6	71	7	284	570	bisectionectomy	2	1	1	4	34	6.5	0	III	0.4	＞40	4	0	1	2	0	1	1	10	-1.9415	Grade 2b	Grade 23	0	major	High
85	3.16	0.103	21.3	A	B	1	0	0	80	0	80	0	78	18.6	c	47	31	3.1	0.8	78	9	198	50	limited hepatectomy	0	1	1	3	34	1.7	0	I	0.32	15-40	0	0	1	0	0	1	1	7	-1.88518	Grade 2b	Grade 23	0	minor	Low
86	4.97	0.126	14.8	A	A	0	1	0	28	1	28	1	80	21.6	c	26	29	3.9	1	97	8.8	310	870	limited hepatectomy	0	1	1	4	34	5.3	0	II	0.2	＜15	4	0	1	0	0	1	1	15	-2.50122	Grade 2a	Grade 23	1	minor	High
87	5.55	0.145	11.4	A	A	0	0	0	66	0	66	1	46	22	0	32	28	4.8	0.6	114	20.7	468	480	segmentectomy	1	1	1	2	12	3.8	0	III	0.18	＜15	0	0	1	1	0	1	1	6	-3.41264	Grade 1	Grade 1	0	minor	Low
88	5.59	0.179	14	A	A	0	0	0	52	0	52	1	79	15.7	c	48	21	3.4	0.5	111	17.1	317	840	limited hepatectomy	0	1	1	1	12	3.7	0	II	0.18	＜15	0	1	1	0	0	1	1	8	-2.2749	Grade 2a	Grade 23	0	minor	Low
89	5.73	0.164	8.5	A	A	0	0	1	28	0	87	1	78	19.4	0	30	26	3.9	0.5	105	8.8	279	310	limited hepatectomy	0	2	1	3	34	2.5	0	II	0.17	＜15	0	1	1	0	0	1	2	6	-2.6999	Grade 1	Grade 1	0	minor	Low
90	6.23	0.17	7.8	A	A	0	0	1	12	1	37	1	71	26.2	0	29	27	4	0.7	96	12.2	484	2290	limited hepatectomy	0	1	2	2	12	5.3	0	IV	0.16	＜15	0	1	2	0	0	2	1	6	-2.68846	Grade 1	Grade 1	0	minor	Low
91	4.8	0.128	14.7	A	A	0	0	1	18	0	67	1	54	20.6	c	74	55	3.5	0.5	71	7.6	387	150	limited hepatectomy	0	1	1	4	34	0.9	1	I	0.21	＜15	4	0	1	0	0	1	1	7	-2.3599	Grade 2a	Grade 23	0	minor	Low
92	5.28	0.142	11.9	A	A	0	0	0	67	0	67	1	67	23.4	c	68	67	3.1	0.5	80	22	432	700	bisectionectomy	2	1	1	3	34	11	0	II	0.19	＜15	0	0	1	2	0	1	1	7	-2.0199	Grade 2b	Grade 23	0	major	Low
93	5.18	0.088	26.7	A	B	0	0	1	17	1	39	1	76	23.8	c	35	33	3	0.8	72	9	758	4970	limited hepatectomy	0	1	2	4	34	1.8	0	II	0.19	15-40	4	0	2	0	0	2	1	9	-1.80018	Grade 2b	Grade 23	0	minor	Low
94	5.95	0.224	5.1	A	A	0	0	0	64	0	64	0	47	16.9	b	26	16	5	0.8	79	15.8	213	0	limited hepatectomy	0	1	1	2	12	3.4	0	III	0.17	＜15	0	1	1	0	0	1	1	7	-3.50018	Grade 1	Grade 1	0	minor	Low
95	6.69	0.135	13.2	A	A	0	0	1	46	0	66	1	76	28.8	0	38	31	3.8	0.4	104	17.8	198	10	limited hepatectomy	0	1	1	1	12	3.2	0	II	0.15	＜15	0	1	1	0	0	1	1	9	-2.67886	Grade 1	Grade 1	0	minor	Low
96	5.92	0.145	11.4	A	A	1	0	0	66	0	66	1	70	25.4	0	24	27	3.3	0.7	101	17.3	691	3750	bisectionectomy	2	1	1	0	12	9.5	0	III	0.17	＜15	0	1	1	2	0	1	1	6	-2.09346	Grade 2b	Grade 23	0	major	Low
97	8.09	0.202	4.8	A	A	0	0	0	66	0	66	1	67	25	c	20	21	4.1	0.5	103	21	365	700	limited hepatectomy	0	2	1	1	12	1.2	0	I	0.12	＜15	0	1	1	0	0	1	2	6	-2.8699	Grade 1	Grade 1	1	minor	Low
98	6.29	0.146	11.2	A	A	0	0	0	65	0	65	1	71	21.6	c	26	27	4.5	0.6	86	20.8	307	780	segmentectomy	1	1	1	2	12	8	0	II	0.16	＜15	0	1	1	1	0	1	1	7	-3.15764	Grade 1	Grade 1	0	minor	Low
99	9.05	0.128	14.7	A	A	0	0	0	65	0	65	1	61	23.7	c	55	51	3.9	0.6	111	9.8	409	150	limited hepatectomy	0	1	1	4	34	1.3	0	I	0.11	＜15	4	1	1	0	0	1	1	6	-2.64764	Grade 1	Grade 1	0	minor	Low
100	7.24	0.191	5.7	A	A	0	0	1	7	1	27	1	73	24.3	0	27	30	4.1	0.9	98	20.9	360	400	bisectionectomy	2	1	1	0	12	5.8	0	III	0.14	＜15	0	1	1	2	0	1	1	6	-2.70142	Grade 1	Grade 1	0	major	Low
101	4.73	0.139	12.4	A	A	0	0	1	38	0	65	0	82	27.5	0	32	33	4.3	0.8	96	27.2	345	520	limited hepatectomy	0	1	1	0	12	4.8	1	II	0.21	＜15	0	0	1	0	0	1	1	6	-2.90518	Grade 1	Grade 1	0	minor	Low
102	7.19	0.176	7.1	A	A	0	0	0	28	1	28	1	70	25	0	20	14	4	0.6	96	23.3	362	350	segmentectomy	1	1	1	0	12	1.8	0	I	0.14	＜15	0	1	1	1	0	1	1	6	-2.73264	Grade 1	Grade 1	0	minor	Low
103	7.05	0.138	12.6	A	A	1	0	0	8	1	8	1	87	19.3	c	54	33	3.7	0.5	83	29	290	520	bisectionectomy	2	1	1	4	34	8	1	III	0.14	＜15	4	1	1	2	1	1	1	10	-2.5299	Grade 2a	Grade 23	0	major	High
104	7.28	0.163	8.7	A	A	0	0	0	86	0	86	0	82	21.3	c	33	28	4.4	0.5	98	12.7	351	200	limited hepatectomy	0	1	1	0	12	3.5	0	II	0.14	＜15	0	1	1	0	0	1	1	6	-3.1249	Grade 1	Grade 1	0	minor	Low
105	2.31	0.06	40.7	B	B	0	0	1	11	1	14	1	55	23.7	c	198	183	3.3	1.2	63	10.6	453	1360	limited hepatectomy	0	1	2	4	34	3.5	0	III	0.43	＞40	4	0	2	0	0	2	1	10	-1.93896	Grade 2b	Grade 23	0	minor	High
106	6.03	0.196	7.9	A	A	0	0	1	18	0	64	1	63	25.2	0	55	61	4.7	0.8	94	14	382	655	limited hepatectomy	0	1	1	2	12	1.8	0	II	0.17	＜15	0	1	1	0	0	1	1	6	-3.24518	Grade 1	Grade 1	0	minor	Low
107	4.71	0.153	10.1	A	A	0	1	1	13	1	26	1	72	21.9	c	144	153	3.3	0.9	76	9.9	429	480	segmentectomy	1	1	5+im	4	34	6.4	0	IV	0.21	＜15	4	0	2	1	0	3	1	8	-2.02142	Grade 2b	Grade 23	0	minor	Low
108	6.4	0.111	18.9	A	A	0	0	0	62	0	62	1	82	25.6	0	28	29	3.7	0.9	94	19.6	240	410	limited hepatectomy	0	1	1	1	12	5.5	1	II	0.16	15-40	0	1	1	0	0	1	1	6	-2.36142	Grade 2a	Grade 23	0	minor	Low
109	5.34	0.187	6.1	A	A	1	0	0	63	0	63	0	77	22.69	b	24	17	4.5	0.5	94	18.6	482	635	limited hepatectomy	0	1	1	2	12	2.1	0	II	0.19	＜15	0	0	1	0	0	1	1	6	-3.2099	Grade 1	Grade 1	0	minor	Low
110	3.26	0.101	21.7	A	B	0	0	1	5	1	23	1	60	19.56	c	93	84	3.6	1.2	68	7.4	313	100	limited hepatectomy	0	2	1+im	4	34	1.8	0	III	0.31	15-40	4	0	2	0	0	3	2	9	-2.19396	Grade 2b	Grade 23	0	minor	Low
111	4.79	0.1	22.3	A	A	0	0	1	20	0	80	1	75	27.59	0	47	49	3.6	0.7	81	23.1	546	240	limited hepatectomy	0	1	1	4	34	1.9	0	I	0.21	15-40	4	0	1	0	0	1	1	7	-2.34846	Grade 2a	Grade 23	0	minor	Low
112	7.29	0.187	4.2	A	A	0	0	1	6	0	62	1	66	27.02	c	22	18	4.1	0.5	104	19.9	328	150	segmentectomy	1	1	1	3	34	1.7	0	I	0.14	＜15	0	1	1	1	0	1	1	7	-2.8699	Grade 1	Grade 1	0	minor	Low
113	6.03	0.153	10.1	A	A	0	0	0	79	1	79	1	80	25.5	c	28	20	4.1	0.5	104	33.7	680	1540	limited hepatectomy	0	2	1	2	12	7.5	0	II	0.17	＜15	0	1	1	0	0	1	2	6	-2.8699	Grade 1	Grade 1	0	minor	Low
114	3.12	0.098	23	B	B	0	0	1	71	0	82	0	74	24	c	54	49	3.6	1	79	13.4	354	410	limited hepatectomy	0	1	1	4	34	2.3	0	II	0.32	15-40	4	0	1	0	0	1	1	7	-2.24622	Grade 2b	Grade 23	0	minor	Low
115	6.27	0.155	14.8	B	B	0	0	0	61	0	61	1	72	26.34	b	45	48	4.1	1.1	87	15.9	474	930	segmentectomy	1	2	1	2	12	5.3	0	IV	0.16	＜15	0	1	1	1	0	1	2	9	-2.6439	Grade 1	Grade 1	0	minor	Low
116	6.72	0.198	5.1	A	A	0	0	0	62	0	62	0	77	27.96	0	24	16	4	0.5	101	24.3	561	1290	bisectionectomy	2	1	1	1	12	3	0	II	0.15	＜15	0	1	1	2	0	1	1	6	-2.7849	Grade 1	Grade 1	0	major	Low
117	6.68	0.116	23.9	B	B	1	1	1	6	1	30	1	65	23.76	0	78	73	3.3	1	71	65	965	5670	bisectionectomy	2	1	1	0	12	20	0	II	0.15	15-40	0	1	1	2	0	1	1	8	-1.99122	Grade 2b	Grade 23	0	major	Low
118	7.77	0.195	4.6	A	A	0	0	0	62	0	62	1	66	27.75	b	28	26	4	0.4	100	15.4	496	590	limited hepatectomy	0	2	3	4	34	3.5	0	II	0.13	＜15	4	1	2	0	0	2	2	10	-2.84886	Grade 1	Grade 1	0	minor	High
119	11.05	0.117	17.3	A	A	0	0	0	60	0	60	1	64	23.9	c	22	18	4.7	1.1	86	17.2	347	150	limited hepatectomy	0	1	1	4	34	1.5	0	I	0.09	15-40	4	1	1	0	0	1	1	8	-3.1539	Grade 1	Grade 1	0	minor	Low
120	4.08	0.085	27.9	A	B	0	0	1	16	0	61	1	69	23.82	c	35	31	3.4	0.8	72	7.8	265	980	limited hepatectomy	0	2	1	4	34	2.1	0	II	0.25	15-40	4	0	1	0	0	1	2	8	-2.14018	Grade 2b	Grade 23	0	minor	Low
121	5.67	0.169	10.7	A	A	0	0	0	79	0	79	1	66	22.44	b	22	19	4.2	0.6	100	24.3	424	260	limited hepatectomy	0	1	1	1	12	1.8	0	I	0.18	＜15	0	1	1	0	0	1	1	6	-2.90264	Grade 1	Grade 1	0	minor	Low
122	5.51	0.078	31	B	B	1	1	1	7	1	29	1	55	16.33	b	25	21	3.3	0.7	67	11	330	520	limited hepatectomy	0	1	1	3	34	7.2	0	III	0.18	15-40	0	0	1	0	0	1	1	16	-2.09346	Grade 2b	Grade 23	0	minor	High
123	3.8	0.135	13.2	A	B	0	0	1	7	0	60	0	66	23.37	c	34	40	3.5	0.7	76	7.6	364	210	limited hepatectomy	0	1	1	4	34	7.3	0	II	0.26	＜15	4	0	1	0	0	1	1	7	-2.26346	Grade 2b	Grade 23	0	minor	Low
124	4.94	0.133	13.6	A	A	0	0	1	44	0	60	1	78	20.24	c	32	21	3.3	0.5	109	17.9	332	200	bisectionectomy	2	1	1	2	12	7.3	0	II	0.2	＜15	0	0	1	2	0	1	1	10	-2.1899	Grade 2b	Grade 23	0	major	High
125	3.81	0.127	14.9	A	B	1	1	1	5	1	42	1	58	24.6	c	26	21	3.8	0.6	76	3.2	751	3430	bisectionectomy	2	1	1+im	4	34	4.7	0	IV	0.26	＜15	4	0	2	2	0	3	1	7	-2.56264	Grade 2a	Grade 23	0	major	Low
126	4.11	0.118	17	A	A	0	0	1	7	1	42	1	70	19.77	0	22	17	3.8	1.2	78	7.8	391	365	limited hepatectomy	0	2	1	4	34	2	0	II	0.24	15-40	4	0	1	0	0	1	2	8	-2.36396	Grade 2a	Grade 23	0	minor	Low
127	6.33	0.138	12.6	A	B	0	0	0	77	0	77	1	72	23.09	0	22	18	4	2	78	16.5	326	390	segmentectomy	1	1	1	3	34	2.2	0	II	0.16	＜15	0	1	1	1	0	1	1	10	-2.38754	Grade 2a	Grade 23	0	minor	High
128	9.81	0.243	2.6	A	A	0	0	0	77	0	77	1	70	25.79	0	6	5	3.5	0.2	99	25.3	257	0	segmentectomy	1	1	1	2	12	1.5	0	I	0.1	＜15	0	1	1	1	0	1	1	20	-2.62254	Grade 1	Grade 1	0	minor	High
129	5.23	0.117	17.3	A	A	0	0	0	77	0	77	1	81	20.93	c	21	4	3.8	1	81	14.4	505	830	segmentectomy	1	1	1	1	12	4	0	II	0.19	15-40	0	0	1	1	0	1	1	8	-2.41622	Grade 2a	Grade 23	0	minor	Low
130	4.49	0.126	18.3	A	B	1	1	0	3	1	3	1	64	22.97	c	25	15	4.2	0.6	84	6.5	783	8030	bisectionectomy	2	1	1	4	34	3	1	III	0.22	15-40	4	0	1	2	1	1	1	14	-2.90264	Grade 1	Grade 1	0	major	High
131	6.04	0.059	31	A	A	0	0	1	43	0	77	1	73	30.83	0	54	81	4.4	1.2	92	13.7	514	3445	segmentectomy	1	1	1	2	12	4	0	II	0.17	15-40	0	1	1	1	0	1	1	7	-2.87396	Grade 1	Grade 1	0	minor	Low
132	8.29	0.112	20.5	A	B	0	0	1	5	0	75	1	80	21.45	0	22	15	3.4	0.4	74	18.5	306	1570	limited hepatectomy	0	1	1	4	34	4.5	0	II	0.12	15-40	4	1	1	0	0	1	1	8	-2.33886	Grade 2a	Grade 23	0	minor	Low
133	7.45	0.167	8.2	A	A	0	0	1	3	1	65	1	62	26.11	0	27	24	4.2	1	90	10.5	380	545	limited hepatectomy	0	1	1	4	34	2.7	0	II	0.13	＜15	4	1	1	0	0	1	1	7	-2.75622	Grade 1	Grade 1	0	minor	Low
134	5.89	0.145	11.4	A	A	0	0	1	40	0	78	1	63	22.97	c	20	16	3.6	0.7	97	18.5	419	100	limited hepatectomy	0	1	1	3	34	1.6	1	I	0.17	＜15	0	1	1	0	0	1	1	6	-2.34846	Grade 2a	Grade 23	0	minor	Low
135	6.88	0.131	14	A	A	0	0	0	80	0	80	1	82	24.07	c	14	15	4.4	1	72	17.7	268	0	segmentectomy	1	1	1	1	12	2.2	0	II	0.15	＜15	0	1	1	1	0	1	1	8	-2.92622	Grade 1	Grade 1	0	minor	Low
136	5.07	0.203	4.8	A	A	1	0	1	6	1	11	1	79	23.3	c	20	16	4	0.9	92	18.8	415	1560	limited hepatectomy	0	1	1	4	34	5.5	0	III	0.2	＜15	4	0	1	0	1	1	1	11	-2.61642	Grade 1	Grade 1	0	minor	High
137	2.66	0.091	30.7	A	B	0	1	0	5	1	5	0	81	27.28	c	49	23	3.8	1.3	83	4.7	410	1180	limited hepatectomy	0	1	1	4	34	6.5	0	II	0.38	15-40	4	0	1	0	1	1	1	8	-2.34102	Grade 2a	Grade 23	1	minor	Low
138	6.25	0.096	23.7	B	B	0	0	1	1	1	2	1	68	21.85	c	48	46	2.3	0.8	61	24.7	370	1020	bisectionectomy	2	1	1+im	2	12	12	0	IV	0.16	15-40	0	1	2	2	1	2	1	9	-1.20518	Grade 3	Grade 23	0	major	Low
139	3.49	0.093	24.8	A	B	0	0	0	76	0	76	1	82	28.21	c	19	9	3.7	0.8	80	23.8	336	490	limited hepatectomy	0	1	3	4	34	2.5	0	III	0.29	15-40	4	0	2	0	0	2	1	7	-2.39518	Grade 2a	Grade 23	0	minor	Low
140	8.36	0.301	1.1	A	A	0	0	0	75	0	75	1	69	28.43	c	17	28	4.5	0.7	93	16.9	252	480	limited hepatectomy	0	2	1	1	12	2.1	0	II	0.12	＜15	0	1	1	0	0	1	2	6	-3.11346	Grade 1	Grade 1	0	minor	Low
141	4.09	0.142	18.5	A	A	0	0	0	77	0	77	0	73	25.62	c	31	20	4.4	1.3	93	12.8	312	310	limited hepatectomy	0	1	1	4	34	2.2	0	II	0.24	15-40	4	0	1	0	0	1	1	7	-2.85102	Grade 1	Grade 1	0	minor	Low
142	7.96	0.192	5.6	A	A	0	0	0	72	0	72	1	66	19	b	23	18	4.2	0.5	104	19.5	387	250	limited hepatectomy	0	3	2	4	34	1.9	1	II	0.13	＜15	4	1	2	0	0	2	2	6	-2.9549	Grade 1	Grade 1	0	minor	Low
143	6.87	0.127	15	A	A	0	0	0	74	0	74	1	81	25.17	c	20	21	4.4	0.8	77	19.2	489	540	segmentectomy	1	1	1	2	12	8.6	0	III	0.15	15-40	0	1	1	1	0	1	1	7	-2.99018	Grade 1	Grade 1	0	minor	Low
144	6.74	0.184	6.3	A	A	0	0	1	55	0	75	1	65	24.2	0	36	49	3.8	0.7	106	43.6	535	1590	bisectionectomy	2	1	1	0	12	18	0	III	0.15	＜15	0	1	1	2	0	1	1	6	-2.51846	Grade 2a	Grade 23	0	major	Low
145	4.88	0.168	10	A	A	0	0	1	7	1	61	1	78	25.75	c	33	33	4.1	0.6	109	26.2	275	545	limited hepatectomy	0	2	1	2	12	2.9	0	II	0.2	＜15	0	0	1	0	0	1	2	6	-2.81764	Grade 1	Grade 1	0	minor	Low
146	5.82	0.203	4.9	A	A	0	0	1	22	0	76	1	76	22.84	c	18	12	4.6	1	89	16.3	147	50	limited hepatectomy	0	2	1	4	34	1.5	0	II	0.17	＜15	4	1	1	0	0	1	2	7	-3.09622	Grade 1	Grade 1	0	minor	Low
147	3.4	0.104	21	A	A	0	0	0	66	0	66	1	84	25	c	39	29	3.8	0.8	82	17.5	587	4095	segmentectomy	1	2	3	4	34	1.3	0	II	0.29	15-40	4	0	2	1	0	2	2	7	-2.48018	Grade 2a	Grade 23	0	minor	Low
148	4.24	0.135	5.5	A	A	0	0	0	74	0	74	1	58	22.82	c	26	22	4.4	1.3	92	6.2	265	290	limited hepatectomy	0	1	1	4	34	2.2	0	II	0.24	＜15	4	0	1	0	0	1	1	7	-2.85102	Grade 1	Grade 1	0	minor	Low
149	8.31	0.202	4.8	A	A	0	0	0	17	1	17	1	80	20.3	c	5	6	3.5	0.3	85	13.8	340	250	segmentectomy	1	1	1	0	12	3.5	0	II	0.12	＜15	0	1	1	1	0	1	1	21	-2.50632	Grade 2a	Grade 23	0	minor	High
150	6.54	0.1	24	A	B	0	0	1	16	1	34	1	78	25.92	0	35	29	3.3	0.9	74	8.6	388	1365	subsegmentectomy	S	1	1	3	34	4	0	II	0.15	15-40	0	1	1	S	0	1	1	9	-2.02142	Grade 2b	Grade 23	0	minor	Low
151	5.6	0.193	5.5	A	A	0	0	0	56	1	56	1	68	28.71	c	23	13	4.6	0.9	108	19.2	255	20	limited hepatectomy	0	2	1	0	12	1.6	0	I	0.18	＜15	0	1	1	0	0	1	2	6	-3.12642	Grade 1	Grade 1	0	minor	Low
152	5.37	0.152	10.2	A	A	0	0	0	69	0	69	0	70	26.6	b	44	19	4.6	1.2	86	6.9	361	1065	limited hepatectomy	0	1	2	4	34	2.5	0	IV	0.19	＜15	4	0	2	0	0	2	1	8	-3.04396	Grade 1	Grade 1	0	minor	Low
153	4.93	0.14	12.2	A	A	0	0	1	44	0	74	1	75	22.26	c	40	32	4.4	0.6	76	14.7	221	270	limited hepatectomy	0	2	1	4	34	2	0	I	0.2	＜15	4	0	1	0	0	1	2	8	-3.07264	Grade 1	Grade 1	0	minor	Low
154	6.16	0.152	10.2	A	A	0	0	0	72	0	72	1	79	25.66	c	19	21	4	0.6	90	19.4	144	60	limited hepatectomy	0	1	1	2	12	2	0	I	0.16	＜15	0	1	1	0	0	1	1	7	-2.73264	Grade 1	Grade 1	0	minor	Low
155	5.68	0.157	12.4	A	A	0	0	1	58	0	72	1	81	30.16	b	31	43	3.2	0.6	82	22	500	1745	bisectionectomy	2	1	1	2	12	14	0	IV	0.18	＜15	0	1	1	2	0	1	1	7	-2.05264	Grade 2b	Grade 23	0	major	Low
156	5.87	0.191	5.5	A	A	0	0	0	74	0	74	0	76	23.67	c	17	9	3.5	0.6	86	19.5	269	50	limited hepatectomy	0	1	1	1	12	2.1	0	II	0.17	＜15	0	1	1	0	0	1	1	7	-2.30764	Grade 2a	Grade 23	0	minor	Low
157	5.2	0.152	10.2	A	A	0	0	1	16	1	34	0	87	17.59	0	33	15	3.7	0.5	120	15.3	211	205	limited hepatectomy	0	1	1	1	12	5	0	III	0.19	＜15	0	0	1	0	0	1	1	5	-2.5299	Grade 2a	Grade 23	0	minor	Low
158	6.56	0.181	6.6	A	A	0	0	1	4	1	37	1	73	25.2	c	16	12	4.8	0.7	91	14.4	457	1315	limited hepatectomy	0	2	1+im	4	34	4.5	1	II	0.15	＜15	4	1	2	0	0	3	2	7	-3.36846	Grade 1	Grade 1	0	minor	Low
159	2.88	0.09	25.9	A	B	0	0	1	17	0	112	1	46	25.1	c	41	42	3.8	0.8	67	5	288	170	limited hepatectomy	0	1	1	4	34	1.7	0	I	0.35	15-40	4	0	1	0	0	1	1	8	-2.48018	Grade 2a	Grade 23	0	minor	Low
160	4.36	0.12	16.5	A	A	0	0	0	42	1	44	1	67	21.3	c	82	75	3.8	0.7	88	8.2	379	540	limited hepatectomy	0	1	2	2	12	4	1	III	0.23	15-40	0	0	2	0	0	2	1	7	-2.51846	Grade 2a	Grade 23	0	minor	Low
161	5.48	0.117	17.3	A	A	0	0	0	111	0	111	1	70	21.4	c	17	15	4.4	0.9	95	14	349	280	limited hepatectomy	0	2	1	1	12	2.6	0	II	0.18	15-40	0	0	1	0	0	1	2	6	-2.95642	Grade 1	Grade 1	0	minor	Low
162	6.72	0.204	7.9	A	A	1	0	0	6	1	54	1	82	21.9	c	39	43	4.4	0.6	95	13.4	273	22	limited hepatectomy	0	2	1	2	12	2.8	0	II	0.15	＜15	0	1	1	0	0	1	2	7	-3.07264	Grade 1	Grade 1	0	minor	Low
163	3.95	0.087	27.1	A	B	0	0	0	31	1	31	0	86	19.4	c	47	26	3.9	1.3	88	9.8	202	40	limited hepatectomy	0	2	1	3	34	2.3	0	II	0.25	15-40	0	0	1	0	0	1	2	8	-2.42602	Grade 2a	Grade 23	1	minor	Low
164	3.2	0.145	18.4	A	B	0	0	1	1	1	29	1	63	24.3	c	101	122	3.6	0.9	68	23.5	567	1030	bisectionectomy	2	1	2+im	3	34	6	0	IV	0.31	15-40	0	0	2	2	0	3	1	8	-2.27642	Grade 2a	Grade 23	0	major	Low
165	5.94	0.136	13	A	A	0	0	1	18	1	44	1	74	29.6	c	21	16	4.6	0.5	86	35.4	388	260	limited hepatectomy	0	1	1	2	12	1.5	0	I	0.17	＜15	0	1	1	0	0	1	1	7	-3.2949	Grade 1	Grade 1	0	minor	Low
166	6.6	0.156	9.6	A	A	1	1	1	11	1	38	1	78	21.3	c	28	27	4.5	0.8	95	19.1	463	900	segmentectomy	1	1	1+im	4	34	4.2	0	IV	0.15	＜15	4	1	2	1	0	2	1	7	-3.07518	Grade 1	Grade 1	0	minor	Low
167	2.79	0.076	32	B	B	0	0	0	25	1	25	1	73	23.7	c	60	43	3.4	1.3	70	9.1	273	550	limited hepatectomy	0	1	1	4	34	1.3	0	I	0.36	15-40	4	0	1	0	0	1	1	9	-2.00102	Grade 2b	Grade 23	0	minor	Low
168	5.57	0.091	25.5	A	B	1	0	1	35	1	95	1	78	23.9	c	69	81	3.4	0.6	95	9.3	345	400	limited hepatectomy	0	1	1	4	34	3.5	0	II	0.18	15-40	4	0	1	0	0	1	1	6	-2.22264	Grade 2b	Grade 23	0	minor	Low
169	6.08	0.165	8.4	A	A	0	0	0	34	0	34	1	80	24.2	b	31	32	4.3	0.5	102	20.9	487	1310	segmentectomy	1	1	3	2	12	5.9	0	III	0.16	＜15	0	1	2	1	0	2	1	7	-3.0399	Grade 1	Grade 1	0	minor	Low
170	5.88	0.108	22.5	B	B	0	0	1	3	1	11	1	79	14.2	0	37	17	3.4	0.6	67	15	379	470	bisectionectomy	2	1	80	2	12	7	1	IV	0.17	15-40	0	1	2	2	1	3	1	10	-2.22264	Grade 2b	Grade 23	0	major	High
171	4.75	0.073	33.5	A	B	0	0	1	10	1	25	1	80	23.4	c	34	25	3.4	0.7	96	12.7	533	1345	segmentectomy	1	2	3	3	34	2.5	0	III	0.21	15-40	0	0	2	1	0	2	2	6	-2.17846	Grade 2b	Grade 23	0	minor	Low
172	3.85	0.096	23.7	A	B	0	0	0	108	0	108	0	70	20.2	c	21	11	4	1.4	68	6.4	339	610	bisectionectomy	2	1	2	4	34	1.6	0	II	0.26	15-40	4	0	2	2	0	2	1	10	-2.48978	Grade 2a	Grade 23	0	major	High
173	5.58	0.187	6.1	A	A	0	0	0	105	0	105	1	39	18.6	b	18	16	4.3	1.3	82	10.8	280	360	limited hepatectomy	0	2	1	4	34	1.3	0	I	0.18	＜15	4	0	1	0	0	1	2	8	-2.76602	Grade 1	Grade 1	0	minor	Low
174	6.12	0.167	8.2	A	A	0	0	0	84	0	84	1	71	22.8	b	15	14	4.3	0.9	91	14.6	391	380	limited hepatectomy	0	1	3	1	12	1.9	0	III	0.16	＜15	0	1	2	0	0	2	1	9	-2.87142	Grade 1	Grade 1	0	minor	Low
175	4.55	0.133	12.3	A	A	0	0	1	46	0	76	1	74	20.5	0	31	28	3.4	0.7	75	18.9	227	190	segmentectomy	1	2	1	4	34	1	0	II	0.22	＜15	4	0	1	1	0	1	2	8	-2.17846	Grade 2b	Grade 23	0	minor	Low
176	6.38	0.136	15.3	A	A	0	0	1	100	0	107	1	63	24.8	c	65	53	3.6	1	84	12.5	692	4365	bisectionectomy	2	1	1	4	34	1.7	1	I	0.16	15-40	4	1	1	2	0	1	1	7	-2.24622	Grade 2b	Grade 23	0	major	Low
177	5.81	0	12	A	A	0	0	1	43	0	106	1	65	22.9	c	36	34	4.8	0.7	95	12.5	346	315	segmentectomy	1	2	1	4	34	2.8	0	III	0.17	＜15	4	1	1	1	0	1	2	6	-3.36846	Grade 1	Grade 1	0	minor	Low
178	6.58	0.202	6.7	A	A	0	0	0	105	0	105	1	62	25.7	b	32	48	5.4	1.1	95	17.3	324	95	subsegmentectomy	S	1	1	1	12	3	0	II	0.15	＜15	0	1	1	S	0	1	1	7	-3.7489	Grade 1	Grade 1	0	minor	Low
179	3.48	0.124	15.6	A	B	0	0	1	21	1	34	1	64	26.3	c	76	61	4.5	0.5	85	20.2	451	750	segmentectomy	1	1	1	4	34	3.3	0	II	0.29	15-40	4	0	1	1	0	1	1	7	-3.2099	Grade 1	Grade 1	0	minor	Low
180	5.52	0	8	A	B	0	0	0	93	0	93	1	77	28.7	0	20	20	4.6	1.2	33	13.8	329	140	subsegmentectomy	S	1	1	0	12	2.5	0	II	0.18	＜15	0	0	1	S	0	1	1	9	-3.04396	Grade 1	Grade 1	0	minor	Low
181	4.25	0.177	7	A	A	0	0	0	83	0	83	1	70	16.8	b	54	66	4.3	1.2	78	16.9	370	560	segmentectomy	1	1	1	2	12	3.8	0	III	0.24	＜15	0	0	1	1	0	1	1	8	-2.78896	Grade 1	Grade 1	0	minor	Low
182	6.67	0.233	3	A	A	0	0	0	105	0	105	0	68	22.5	b	25	16	4.8	0.7	87	9.2	380	80	segmentectomy	1	1	1	4	34	2.5	0	II	0.15	＜15	4	1	1	1	0	1	1	7	-3.36846	Grade 1	Grade 1	0	minor	Low
183	4.42	0.097	23.3	A	B	1	1	1	7	1	21	1	78	23.3	c	33	39	3.8	1.4	77	11.3	442	560	segmentectomy	1	2	2	4	34	4.7	0	IV	0.23	15-40	4	0	2	1	0	2	2	9	-2.31978	Grade 2a	Grade 23	0	minor	Low
184	3.83	0.122	17.4	A	A	0	0	1	10	0	105	0	68	22.2	c	25	16	3.8	0.6	75	6.1	235	180	limited hepatectomy	0	2	1	4	34	1.8	0	I	0.26	15-40	4	0	1	0	0	1	2	8	-2.56264	Grade 2a	Grade 23	0	minor	Low
185	3.25	0.112	24.5	A	B	0	0	1	7	1	12	1	76	20.5	c	76	82	3.8	0.9	71	12.3	399	1560	limited hepatectomy	0	1	2	4	34	4	0	IV	0.31	15-40	4	0	2	0	1	2	1	8	-2.44642	Grade 2a	Grade 23	0	minor	Low
186	6.31	0.165	16.3	A	A	0	0	1	17	1	36	1	83	23.9	0	23	17	4.1	0.5	94	14.1	481	840	bisectionectomy	2	1	7	2	12	1.8	0	III	0.16	15-40	0	1	2	2	0	3	1	7	-2.8699	Grade 1	Grade 1	0	major	Low
187	3.94	0.121	19.3	A	B	0	1	0	12	1	12	1	76	18.4	c	73	52	3.8	0.5	71	27.8	520	730	subsegmentectomy	S	1	1	4	34	1.4	0	I	0.25	15-40	4	0	1	S	1	1	1	8	-2.6149	Grade 1	Grade 1	0	minor	Low
188	5.39	0.168	6.5	A	A	0	0	1	84	0	104	1	62	23.9	b	49	60	4.7	0.8	99	12	317	110	limited hepatectomy	0	1	2	2	12	1.8	0	II	0.19	＜15	0	0	2	0	0	2	1	6	-3.24518	Grade 1	Grade 1	0	minor	Low
189	4.05	0.119	16.7	A	A	0	0	1	34	0	103	1	75	19.3	0	23	14	3.9	0.4	92	9.5	248	150	limited hepatectomy	0	1	1	3	34	2.8	0	III	0.25	15-40	0	0	1	0	0	1	1	6	-2.76386	Grade 1	Grade 1	0	minor	Low
190	5.08	0.095	24.6	A	B	0	0	1	19	1	76	1	79	20.2	c	52	38	3.5	1.1	85	13.3	432	440	limited hepatectomy	0	2	1	3	34	2	0	I	0.2	15-40	0	0	1	0	0	1	2	8	-2.1339	Grade 2b	Grade 23	0	minor	Low
191	5.1	0.157	9.5	A	A	0	0	1	6	1	27	1	76	25	0	60	39	3.5	0.5	94	23.8	618	990	trisectionectomy	3	1	3	0	12	10.7	0	III	0.2	＜15	0	0	2	3	0	2	1	7	-2.3599	Grade 2a	Grade 23	0	major	Low
192	7.87	0.185	8	A	A	0	0	1	11	1	32	1	76	26.9	c	17	17	4.7	2.1	106	14.1	383	425	limited hepatectomy	0	2	1	2	12	1.7	0	II	0.13	＜15	0	1	1	0	0	1	2	9	-2.96856	Grade 1	Grade 1	0	minor	Low
193	5.22	0.161	10.7	A	A	0	0	1	10	1	16	1	68	20.5	c	26	15	4.3	0.9	108	16.4	572	1170	bisectionectomy	2	4	5	2	12	2.4	1	IV	0.19	＜15	0	0	2	2	0	3	2	6	-2.87142	Grade 1	Grade 1	0	major	Low
194	3.32	0.071	33.9	B	B	0	1	1	24	1	83	1	71	21.8	0	62	53	3	0.6	61	13.6	502	1140	bisectionectomy	2	1	7	4	34	5	0	IV	0.3	15-40	4	0	2	2	0	3	1	9	-1.88264	Grade 2b	Grade 23	1	major	Low
195	7.49	0.238	2.8	A	A	0	1	1	1	1	7	0	62	28.5	0	38	22	4.4	0.8	81	30.1	822	2380	bisectionectomy	2ttIVC	1	1	2	12	9.6	0	III	0.13	＜15	0	1	1	2	1	1	1	7	-2.99018	Grade 1	Grade 1	0	major	Low
196	6.55	0.168	8	A	A	0	0	1	41	0	100	0	72	22	c	45	41	4.2	0.6	82	14.3	496	640	segmentectomy	1	1	1	3	34	1.7	0	I	0.15	＜15	0	1	1	1	0	1	1	7	-2.90264	Grade 1	Grade 1	0	minor	Low
197	5.58	0.098	23	A	B	0	0	1	1	1	4	1	74	20.3	c	41	31	4.2	1	83	15.7	531	1510	bisectionectomy	2	2	3<	4	34	7.4	0	IV	0.18	15-40	4	0	2	2	1	3	2	7	-2.75622	Grade 1	Grade 1	0	major	Low
198	4.57	0.15	10.5	A	A	1	1	0	2	1	3	1	75	20.5	c	24	14	3.7	0.8	72	10.2	621	4505	segmentectomy	1	1	5	4	34	3	0	IV	0.22	＜15	4	0	2	1	1	3	1	9	-2.39518	Grade 2a	Grade 23	1	minor	Low
199	3.71	0.08	26.5	A	B	0	0	1	19	0	102	1	67	27.4	c	110	133	3.6	1.1	67	11.1	526	530	subsegmentectomy	S	1	6	3	34	3.1	0	IV	0.27	15-40	0	0	2	S	0	3	1	9	-2.2189	Grade 2b	Grade 23	0	minor	Low
200	6	0.06	44.4	B	B	0	0	0	19	1	20	1	83	20.8	0	20	22	3.3	1.7	53	15.5	171	220	segmentectomy	1	1	2	1	12	4.5	0	II	0.17	＞40	0	1	2	1	0	2	1	14	-1.83913	Grade 2b	Grade 23	0	minor	High
201	3.2	0.083	28.8	A	B	0	0	1	15	1	36	0	69	24.8	c	52	48	3.6	1	71	15.7	336	390	segmentectomy	1	1	1	4	34	5.5	0	II	0.31	15-40	4	0	1	1	0	1	1	8	-2.24622	Grade 2b	Grade 23	0	minor	Low
202	8.21	0.208	4.4	A	A	0	0	0	123	0	123	1	71	21.3	0	25	15	4.2	1	72	20.4	356	1270	bisectionectomy	2	1	1	0	12	13	0	III	0.12	＜15	0	1	1	2	0	1	1	8	-2.75622	Grade 1	Grade 1	0	major	Low
203	6.35	0.142	31.2	A	A	0	0	0	7	1	6	1	69	19.6	b	71	91	4.2	1.5	81	14.1	589	775	limited hepatectomy	0	1	2	4	34	4	0	III	0.16	15-40	4	1	2	0	1	2	1	9	-2.64	Grade 1	Grade 1	0	minor	Low
204	7.57	0.141	17	A	A	0	0	1	17	0	122	1	74	19.4	c	43	59	4.3	0.9	97	13.3	336	475	segmentectomy	1	1	2	4	34	2	1	II	0.13	15-40	4	1	2	1	0	2	1	7	-2.87142	Grade 1	Grade 1	0	minor	Low
205	6.14	0.158	11.5	B	B	0	0	1	9	1	12	1	54	32.7	c	42	25	2.5	0.3	87	14.6	471	2850	segmentectomy	1	1	1	4	34	3.4	0	II	0.16	＜15	4	1	1	1	1	1	1	10	-1.65632	Grade 2b	Grade 23	0	minor	High
206	6.33	0.205	4.6	A	A	0	0	1	11	0	63	1	62	22.2	0	30	29	4.1	0.5	107	15.4	228	230	limited hepatectomy	0	2	2	2	12	2	0	IV	0.16	＜15	0	1	2	0	0	2	2	6	-2.8699	Grade 1	Grade 1	0	minor	Low
207	2.93	0.068	42	A	B	0	1	1	19	0	65	1	70	21	c	33	15	3	0.7	76	9.7	273	650	limited hepatectomy	0	1	1	4	34	1.5	0	I	0.34	＞40	4	0	1	0	0	1	1	7	-1.83846	Grade 2b	Grade 23	0	minor	Low
208	6.95	0.131	11.2	A	A	0	0	1	4	1	32	1	77	22.2	c	39	26	3.5	0.2	99	18.9	493	1105	bisectionectomy	2	1	1	3	34	7	0	III	0.14	＜15	0	1	1	2	0	1	1	27	-2.62254	Grade 1	Grade 1	0	major	High
209	5.44	0.168	8	A	A	0	1	1	8	1	28	1	65	21.8	b	63	62	4.1	0.7	97	13.4	586	1880	bisectionectomy	2ttIVC	1	1	2	12	6.5	0	III	0.18	＜15	0	0	1	2	0	1	1	7	-2.77346	Grade 1	Grade 1	0	major	Low
210	6.61	0.185	6.2	A	A	0	0	1	14	1	112	1	74	23.8	c	85	25	4.9	0.9	93	21.4	540	4680	bisectionectomy	2	1	1	1	12	15.7	0	III	0.15	＜15	0	1	1	2	0	1	1	6	-3.38142	Grade 1	Grade 1	0	major	Low
211	5.5	0.255	3.9	A	A	0	0	1	12	0	118	1	38	20.5	b	24	31	5	1.3	76	10.4	253	150	limited hepatectomy	0	1	1	4	34	2	0	II	0.18	＜15	4	0	1	0	0	1	1	9	-3.36102	Grade 1	Grade 1	0	minor	Low
212	8.82	0	9.6	A	A	0	0	1	10	1	50	1	75	28.6	c	14	13	4.8	1.1	104	16	525	1155	segmentectomy	1	1	3	4	34	3.3	0	III	0.11	＜15	4	1	2	1	0	2	1	7	-3.2389	Grade 1	Grade 1	0	minor	Low
213	5.34	0.148	10.9	A	A	0	0	1	3	1	42	1	77	17.3	c	51	39	3.6	0.5	83	13	384	230	subsegmentectomy	S	1	5	3	34	2.7	1	IV	0.19	＜15	0	0	2	S	0	3	1	7	-2.4449	Grade 2a	Grade 23	0	minor	Low
214	3.43	0.09	27.3	B	B	1	1	1	41	0	121	1	74	29.9	c	41	33	3	0.7	69	6.5	258	505	limited hepatectomy	0	1	1	4	34	2.3	0	II	0.29	15-40	4	0	1	0	0	1	1	10	-1.83846	Grade 2b	Grade 23	0	minor	High
215	5.02	0.151	10.4	A	A	0	0	1	10	0	76	1	78	23.2	c	38	28	4.6	0.7	70	21.6	461	1220	subsegmentectomy	S	1	1	2	12	4.9	0	III	0.2	＜15	0	0	1	S	0	1	1	9	-3.19846	Grade 1	Grade 1	0	minor	Low
216	8.26	0.165	8.4	A	A	0	0	1	9	0	121	1	62	21.6	c	34	37	4.5	1	81	11.8	123	65	limited hepatectomy	0	2	1	3	34	2.2	0	II	0.12	＜15	0	1	1	0	0	1	2	7	-3.01122	Grade 1	Grade 1	0	minor	Low
217	6.82	0.178	6.9	A	A	0	0	1	46	1	71	1	62	21.1	c	28	30	3.7	0.8	95	16.9	182	90	limited hepatectomy	0	1	1	4	34	1.3	0	I	0.15	＜15	4	1	1	0	0	1	1	6	-2.39518	Grade 2a	Grade 23	0	minor	Low
218	2.83	0.058	41.9	B	B	0	0	1	8	1	55	1	78	25.5	c	106	72	3.5	0.7	76	21.2	431	3990	limited hepatectomy	0	1	im numerous	4	34	15	0	IV	0.35	＞40	4	0	2	0	0	3	1	8	-2.26346	Grade 2b	Grade 23	0	minor	Low
219	8.28	0	9.3	A	A	0	0	1	25	1	42	1	80	24.8	c	13	8	4.7	0.5	81	26.4	115	0	limited hepatectomy	0	1	1	3	34	2.5	0	II	0.12	＜15	0	1	1	0	0	1	1	12	-3.3799	Grade 1	Grade 1	0	minor	High
220	9.04	0.208	6.9	A	A	0	0	1	5	1	71	1	63	24.9	0	107	107	4.6	0.9	119	25.1	468	730	segmentectomy	1	1	1	1	12	10.5	0	III	0.11	＜15	0	1	1	1	0	1	1	5	-3.12642	Grade 1	Grade 1	0	minor	Low
221	6.73	0.151	14.3	A	A	0	0	1	12	1	50	1	81	24.2	0	25	17	3.8	0.5	81	14.2	200	40	limited hepatectomy	0	1	1	4	34	4.8	0	II	0.15	＜15	4	1	1	0	0	1	1	8	-2.6149	Grade 1	Grade 1	0	minor	Low
222	5.61	0.174	7.4	A	A	0	1	0	118	0	118	0	69	21.3	c	47	36	4.5	0.8	103	15.7	573	1620	bisectionectomy	2	1	3	3	34	2	0	II	0.18	＜15	0	1	2	2	0	2	1	6	-3.07518	Grade 1	Grade 1	0	major	Low
223	5.28	0.125	15.3	A	A	0	0	0	125	1	125	1	83	25.7	0	24	23	4	0.6	106	20.5	378	1500	limited hepatectomy	0	1	1	0	12	1.6	0	I	0.19	15-40	0	0	1	0	0	1	1	6	-2.73264	Grade 1	Grade 1	0	minor	Low
224	6.12	0.185	6.2	A	A	1	0	0	0	1	0	1	81	20.7	0	37	34	3.3	0.8	96	42.2	473	1040	segmentectomy	1	1	1	0	12	8.7	0	II	0.16	＜15	0	1	1	1	1	1	1	6	-2.05518	Grade 2b	Grade 23	0	minor	Low
225	3.27	0.116	17.6	A	B	0	0	1	10	0	119	1	67	24	c	62	64	4	0.8	72	5.5	335	540	segmentectomy	1	1	1	4	34	1	0	I	0.31	15-40	4	0	1	1	0	1	1	8	-2.65018	Grade 1	Grade 1	0	minor	Low
226	3.64	0.114	18.1	B	B	0	0	0	35	1	35	1	52	22.3	c	41	26	3.4	1	70	5.9	309	720	limited hepatectomy	0	1	1	4	34	1.4	1	I	0.27	15-40	4	0	1	0	0	1	1	11	-2.07622	Grade 2b	Grade 23	0	minor	High
227	4.34	0.136	12.9	A	B	0	0	1	78	0	116	1	67	17.8	0	40	76	3.1	0.6	76	25.1	426	520	segmentectomy	1	1	1	2	12	6	0	II	0.23	＜15	0	0	1	1	0	1	1	8	-1.96764	Grade 2b	Grade 23	0	minor	Low
228	4.92	0.102	21.3	A	B	0	0	1	29	1	41	1	64	29.8	c	41	51	4	1.3	77	6.3	481	1450	limited hepatectomy	0	1	1	4	34	4.9	0	II	0.2	15-40	4	0	1	0	0	1	1	9	-2.51102	Grade 2a	Grade 23	0	minor	Low
229	9.29	0.166	8.3	A	A	0	0	1	48	0	116	1	63	25.5	c	23	23	4.2	0.7	103	18.4	276	880	segmentectomy	1	1	1	2	12	2.5	0	II	0.11	＜15	0	1	1	1	0	1	1	6	-2.85846	Grade 1	Grade 1	1	minor	Low
230	4.18	0.11	19.2	A	A	0	0	1	50	1	75	1	56	19.4	c	55	73	4.1	0.9	80	7.2	169	0	limited hepatectomy	0	1	1	4	34	1.2	0	II	0.24	15-40	4	0	1	0	0	1	1	7	-2.70142	Grade 1	Grade 1	0	minor	Low
231	8.2	0.136	13.6	B	B	0	1	0	136	0	136	1	61	20.1	c	64	43	3.4	0.4	93	17.4	534	1440	bisectionectomy	2	1	1+im	3	34	3.5	0	IV	0.12	＜15	0	1	2	2	0	3	1	20	-2.33886	Grade 2a	Grade 23	0	major	High
232	3.32	0.054	53.5	A	B	0	0	1	13	0	66	0	71	31.5	c	73	60	3.4	1.1	99	12.6	445	830	segmentectomy	1	1	3	3	34	5.5	0	III	0.3	＞40	0	0	2	1	0	2	1	7	-2.0489	Grade 2b	Grade 23	0	minor	Low
233	4.91	0.127	15.5	A	A	0	0	1	26	0	61	0	71	20.8	c	53	64	3.9	0.9	77	13.8	245	140	limited hepatectomy	0	2	2	3	34	0.8	0	II	0.2	15-40	0	0	2	0	0	2	2	7	-2.53142	Grade 2a	Grade 23	0	minor	Low
234	6.91	0.099	22.7	A	A	0	0	1	10	0	116	1	61	26.8	b	28	24	4.6	0.6	106	15	111	0	limited hepatectomy	0	1	1	3	34	1	0	I	0.14	15-40	0	1	1	0	0	1	1	6	-3.24264	Grade 1	Grade 1	0	minor	Low
235	6.58	0.154	10.7	A	A	0	0	1	2	0	115	1	69	21.5	c	27	14	4	0.6	81	25.6	912	1000	bisectionectomy	2	1	1	1	12	16	1	III	0.15	＜15	0	1	1	2	0	1	1	7	-2.73264	Grade 1	Grade 1	0	major	Low
